# Supplementary material for: In Silico Structural Modeling of the HuR-mRNA Complex: Insights into Structural and Functional Regulation
Source: J Chem Inf Model. 2025 Oct 1;65(20):11158–72. doi: 10.1021/acs.jcim.5c01028 (PMC12570136; doi:10.1021/acs.jcim.5c01028)
Supplement: Supplementary file 2 [file ci5c01028_si_002.txt]

	 Amino Acid Conservation Scores
	=======================================

The layers for assigning grades are as follows.
from -1.083 to -0.842 the grade is 9
from -0.842 to -0.602 the grade is 8
from -0.602 to -0.361 the grade is 7
from -0.361 to -0.120 the grade is 6
from -0.120 to  0.339 the grade is 5
from  0.339 to  1.016 the grade is 4
from  1.016 to  1.694 the grade is 3
from  1.694 to  2.371 the grade is 2
from  2.371 to  3.049 the grade is 1

If the difference between the colors of the CONFIDENCE INTERVAL COLORS is more than 3 or the msa number (under the column titled MSA) is less than 6, there is insufficient data and an * appears in the COLOR column.

- POS: The position of the acid in the sequence.
- SEQ: The acid one letter.
- ATOM: When there's a model, The ATOM derived sequence in three letter code, including the acid's positions as they appear in the PDB file and the chain identifier.
- SCORE: The normalized conservation scores.
- COLOR: The color scale representing the conservation scores (9 - conserved, 1 - variable).
- CONFIDENCE INTERVAL: When using the bayesian method for calculating rates, a confidence interval is assigned to each of the inferred evolutionary conservation scores, next to it are the colors of the lower and upper bounds of the confidence interval
- B/E: Burried (b) or Exposed (e) residue.
- F/S: functional (f) or structural (s) residue (f - highly conserved and exposed, s - highly conserved and burried).
- MSA DATA: The number of aligned sequences having an acid (non-gapped) from the overall number of sequences at each position.
- RESIDUE VARIETY: The residues variety at each position of the multiple sequence alignment.

POS	SEQ	     ATOM	 SCORE	COLOR	CONFIDENCE INTERVAL	B/E	F/S	MSA DATA	RESIDUE VARIETY

  1	  M	  MET:1:A	-0.614	   8 	-0.908, -0.431  9,7	  e	  f	  18/150	M 94%, V  5%
  2	  S	  SER:2:A	 0.974	   4 	 0.169,  1.628  5,3	  e	   	  25/150	S 60%, D 20%, P  8%, N  8%, K  4%
  3	  N	  ASN:3:A	-0.773	   8 	-0.993, -0.668  9,8	  e	  f	  27/150	N 96%, H  3%
  4	  G	  GLY:4:A	-0.868	   9 	-1.074, -0.760  9,8	  e	  f	  28/150	G
  5	  Y	  TYR:5:A	 1.957	   2 	 0.768,  3.051  4,1	  e	   	  30/150	Y 76%, F 10%, D  3%, L  3%, G  3%, S  3%
  6	  E	  GLU:6:A	 0.416	   4 	-0.185,  0.768  6,4	  e	   	  23/150	E 82%, D 13%, T  4%
  7	  D	  ASP:7:A	 1.492	   3 	 0.522,  1.628  4,3	  e	   	  30/150	D 63%, E 10%, S 10%, N 10%, G  3%, T  3%
  8	  M	  MET:9:A	 0.734	   4 	 0.034,  1.104  5,3	  e	   	  29/150	M 68%, Q 13%, P  6%, H  3%, F  3%, T  3%
  9	  A	 ALA:10:A	 1.468	   3*	 0.328,  3.051  5,1	  e	   	   9/150	A 44%, D 33%, G 11%, T 11%
 10	  E	 GLU:11:A	 1.688	   3 	 0.522,  3.051  4,1	  e	   	  10/150	D 40%, E 30%, V 10%, A 10%, C 10%
 11	  D	 ASP:12:A	 2.896	   1 	 1.628,  3.051  3,1	  e	   	  37/150	G 27%, D 16%, A 13%, M 10%, L  8%, N  8%, V  2%, E  2%, K  2%, S  2%, Q  2%, T  2%
 12	  C	 CYS:13:A	 2.982	   1 	 1.628,  3.051  3,1	  e	   	  40/150	D 27%, C 15%, M 15%, G  7%, E  5%, H  5%, L  5%, V  5%, R  2%, P  2%, A  2%, F  2%, N  2%, S  2%
 13	  R	 ARG:14:A	 2.362	   2 	 1.104,  3.051  3,1	  e	   	  46/150	E 34%, D 15%, R 13%, S 13%, N  6%, A  4%, C  2%, M  2%, F  2%, Q  2%, T  2%, G  2%
 14	  G	 GLY:15:A	 3.027	   1 	 1.628,  3.051  3,1	  e	   	  62/150	D 30%, G 16%, A 16%, P  8%, N  6%, S  4%, L  3%, E  3%, T  3%, Q  3%, M  1%, V  1%, K  1%
 15	  D	 ASP:16:A	 1.467	   3 	 0.768,  1.628  4,3	  e	   	  80/150	D 46%, E 21%, K 11%, G  6%, S  6%, N  3%, I  1%, C  1%, L  1%, T  1%
 16	  I	 ILE:17:A	 1.584	   3 	 0.768,  1.628  4,3	  e	   	 103/150	D 53%, E 18%, I  5%, T  4%, K  3%, L  3%, N  2%, G  1%, M <1%, R <1%, S <1%, Q <1%, F <1%
 17	  G	 GLY:18:A	 0.392	   4 	 0.034,  0.522  5,4	  e	   	 125/150	S 55%, A 11%, N  8%, G  8%, D  4%, P  2%, R  2%, T  2%, C  1%, K <1%, I <1%, V <1%, E <1%, Q <1%
 18	  R	 ARG:19:A	 0.203	   5 	-0.083,  0.328  5,5	  e	   	 134/150	K 67%, R 19%, Q  4%, N  3%, S  2%, P <1%, H <1%, A <1%
 19	  T	 THR:20:A	-0.949	   9 	-1.017, -0.908  9,9	  b	  s	 135/150	T 96%, S  1%, K <1%, N <1%, V <1%
 20	  N	 ASN:21:A	-1.031	   9 	-1.074, -1.017  9,9	  e	  f	 136/150	N 98%, S <1%, T <1%
 21	  L	 LEU:22:A	-1.067	   9 	-1.102, -1.057  9,9	  b	  s	 136/150	L
 22	  I	 ILE:23:A	-1.083	   9 	-1.102, -1.074  9,9	  b	  s	 136/150	I
 23	  V	 VAL:24:A	-0.420	   7 	-0.559, -0.357  7,6	  b	   	 136/150	V 77%, I 22%
 24	  N	 ASN:25:A	-1.057	   9 	-1.098, -1.038  9,9	  b	  s	 136/150	N 99%, T <1%
 25	  Y	 TYR:26:A	-0.956	   9 	-1.038, -0.908  9,9	  e	  s	 137/150	Y 98%, C <1%, F <1%
 26	  L	 LEU:27:A	-0.661	   8 	-0.801, -0.559  8,7	  b	   	 137/150	L 94%, I  2%, V  2%, K <1%
 27	  P	 PRO:28:A	-1.069	   9 	-1.102, -1.057  9,9	  b	  s	 137/150	P
 28	  Q	 GLN:29:A	-0.913	   9 	-0.993, -0.875  9,9	  e	  f	 136/150	Q 94%, P  5%
 29	  N	 ASN:30:A	 0.286	   5 	 0.034,  0.522  5,4	  e	   	 136/150	N 34%, T 33%, S 23%, M  2%, A  1%, D  1%, G <1%, F <1%, C <1%, V <1%, E <1%
 30	  M	 MET:31:A	-0.823	   8 	-0.939, -0.760  9,8	  b	   	 137/150	M 84%, L 13%, V <1%, Y <1%, T <1%
 31	  T	 THR:32:A	-0.004	   5 	-0.185,  0.169  6,5	  e	   	 137/150	T 58%, S 29%, N  6%, A  2%, Q  1%, G <1%, K <1%
 32	  Q	 GLN:33:A	-0.671	   8 	-0.801, -0.616  8,8	  e	  f	 138/150	Q 73%, D 13%, E  7%, L  1%, P  1%, T <1%, R <1%, N <1%
 33	  D	 ASP:34:A	 0.427	   4 	 0.034,  0.522  5,4	  e	   	 137/150	E 52%, D 35%, K  2%, Q  2%, N  1%, A  1%, L <1%, M <1%, Y <1%, S <1%, G <1%
 34	  E	 GLU:35:A	-0.576	   7 	-0.716, -0.498  8,7	  e	   	 137/150	E 90%, D  6%, T  1%, K <1%, A <1%
 35	  L	 LEU:36:A	-0.230	   6 	-0.431, -0.083  7,5	  b	   	 137/150	L 38%, I 34%, F 20%, V  4%, M  2%
 36	  R	 ARG:37:A	 0.038	   5 	-0.185,  0.169  6,5	  e	   	 138/150	R 67%, K 22%, Y  3%, H  1%, Q <1%, V <1%, S <1%, C <1%, L <1%, A <1%, T <1%
 37	  S	 SER:38:A	 0.028	   5 	-0.185,  0.169  6,5	  e	   	 137/150	S 71%, N  7%, A  6%, D  2%, K  2%, T  2%, E  2%, R  1%, M  1%, H <1%, V <1%
 38	  L	 LEU:39:A	-0.429	   7 	-0.616, -0.357  8,6	  b	   	 137/150	L 89%, M  6%, I  2%, C <1%
 39	  F	 PHE:40:A	-1.013	   9 	-1.074, -0.993  9,9	  b	  s	 137/150	F 99%, G <1%
 40	  S	 SER:41:A	 0.033	   5 	-0.185,  0.169  6,5	  e	   	 136/150	S 51%, G 17%, A 11%, Q  4%, V  3%, L  3%, E  2%, T  2%, N <1%, D <1%, K <1%
 41	  S	 SER:42:A	-0.314	   6 	-0.498, -0.185  7,6	  e	   	 137/150	S 78%, T  8%, A  4%, N  3%, K  2%, R  1%, Q <1%, G <1%
 42	  I	 ILE:43:A	-0.225	   6 	-0.431, -0.083  7,5	  b	   	 137/150	I 70%, V 19%, L  2%, F  2%, A  2%, S <1%, E <1%
 43	  G	 GLY:44:A	-1.016	   9 	-1.074, -0.993  9,9	  e	  f	 136/150	G 99%, A <1%
 44	  E	 GLU:45:A	 0.373	   4 	 0.034,  0.522  5,4	  e	   	 136/150	E 63%, P 14%, D 11%, T  2%, K  2%, A  1%, N  1%, Q <1%, V <1%, S <1%, G <1%
 45	  V	 VAL:46:A	-0.082	   5 	-0.276,  0.034  6,5	  b	   	 135/150	V 58%, I 24%, L 13%, T  1%, S <1%, M <1%, X <1%
 46	  E	 GLU:47:A	-0.303	   6 	-0.498, -0.185  7,6	  e	   	 136/150	E 77%, K  9%, T  2%, R  2%, Q  1%, G  1%, D <1%, V <1%, S <1%, C <1%, N <1%, A <1%
 47	  S	 SER:48:A	-0.721	   8 	-0.840, -0.668  8,8	  b	   	 136/150	S 87%, N  4%, A  4%, T  2%, E <1%, K <1%
 48	  A	 ALA:49:A	-0.145	   6 	-0.357,  0.034  6,5	  b	   	 136/150	C 62%, A 24%, S  5%, V  3%, Y  1%, T <1%, W <1%, H <1%
 49	  K	 LYS:50:A	-0.839	   8 	-0.939, -0.760  9,8	  e	  f	 136/150	K 94%, R  3%, T <1%, S <1%, H <1%
 50	  L	 LEU:51:A	-0.915	   9 	-0.993, -0.875  9,9	  b	  s	 137/150	L 81%, I 16%, V  2%
 51	  I	 ILE:52:A	-0.574	   7 	-0.716, -0.498  8,7	  b	   	 136/150	I 57%, V 36%, M  2%, C  2%, A <1%
 52	  R	 ARG:53:A	-0.945	   9 	-1.017, -0.908  9,9	  e	  f	 136/150	R 95%, K  2%, M  1%
 53	  D	 ASP:54:A	-0.862	   9 	-0.967, -0.801  9,8	  e	  f	 135/150	D 89%, H  5%, E  2%, N <1%, Q <1%, K <1%
 54	  K	 LYS:55:A	-0.745	   8 	-0.875, -0.668  9,8	  e	  f	 135/150	K 92%, R  3%, Y  2%, Q <1%, P <1%
 55	  V	 VAL:56:A	 1.163	   3 	 0.768,  1.628  4,3	  e	   	 135/150	V 40%, I 14%, A  9%, S  8%, T  6%, L  4%, P  4%, K  3%, M  2%, N  2%, G  1%, Y <1%, D <1%
 56	  A	 ALA:57:A	-0.545	   7 	-0.668, -0.498  8,7	  e	   	 135/150	T 71%, A 16%, S  5%, G  2%, P  1%, Q  1%, I <1%, E <1%
 57	  G	 GLY:58:A	-0.328	   6 	-0.559, -0.185  7,6	  e	   	 139/150	G 89%, N  3%, S  2%, K  1%, R <1%, C <1%, A <1%, Q <1%
 58	  S	 SER:60:A	-0.962	   9 	-1.017, -0.939  9,9	  e	  f	 141/150	S 96%, M <1%, D <1%, F <1%, V <1%, C <1%
 59	  L	 LEU:61:A	-0.755	   8 	-0.875, -0.668  9,8	  e	  f	 141/150	L 81%, Y 14%, F  1%, T <1%, R <1%, M <1%
 60	  G	 GLY:62:A	-0.913	   9 	-1.017, -0.875  9,9	  b	  s	 141/150	G 97%, H <1%, E <1%, A <1%
 61	  Y	 TYR:63:A	-0.836	   8 	-0.967, -0.760  9,8	  b	   	 141/150	Y 82%, F 15%, T  1%, L <1%
 62	  G	 GLY:64:A	-0.746	   8 	-0.875, -0.668  9,8	  b	   	 141/150	G 90%, A  7%, E <1%, S <1%
 63	  F	 PHE:65:A	-0.906	   9 	-1.017, -0.840  9,8	  b	  s	 141/150	F 97%, H  1%, V <1%
 64	  V	 VAL:66:A	-0.854	   9 	-0.939, -0.801  9,8	  b	  s	 141/150	V 92%, I  4%, R <1%, G <1%, S <1%, A <1%
 65	  N	 ASN:67:A	-0.709	   8 	-0.840, -0.668  8,8	  b	   	 141/150	N 79%, D  7%, E  4%, K  4%, S  1%, V  1%, T <1%
 66	  Y	 TYR:68:A	-0.261	   6 	-0.498, -0.083  7,5	  b	   	 141/150	Y 80%, F 17%, I <1%, W <1%
 67	  V	 VAL:69:A	 1.868	   2 	 1.104,  1.628  3,3	  e	   	 141/150	V 41%, H 11%, K  7%, L  6%, I  4%, Q  4%, A  3%, G  2%, R  2%, Y  2%, E  2%, F  2%, D  2%, T  2%, S  1%, N  1%
 68	  T	 THR:70:A	 1.052	   3 	 0.522,  1.104  4,3	  e	   	 141/150	R 29%, N 24%, D 14%, K  7%, T  7%, H  5%, E  4%, Q  1%, L  1%, S  1%, A <1%, G <1%, Y <1%, I <1%, C <1%
 69	  A	 ALA:71:A	 2.266	   2 	 1.104,  3.051  3,1	  e	   	 141/150	P 45%, A 26%, T  6%, Q  4%, E  4%, S  2%, I  2%, M  1%, K  1%, G  1%, H <1%, D <1%, N <1%
 70	  K	 LYS:72:A	 1.194	   3 	 0.768,  1.628  4,3	  e	   	 142/150	E 33%, S 14%, K 12%, A  7%, N  6%, Q  6%, D  5%, G  4%, T  3%, R  3%, I  1%, H <1%, V <1%
 71	  D	 ASP:73:A	-0.737	   8 	-0.840, -0.668  8,8	  e	  f	 142/150	D 91%, H  4%, S  1%, E <1%, Q <1%, N <1%
 72	  A	 ALA:74:A	-1.003	   9 	-1.057, -0.967  9,9	  b	  s	 142/150	A 97%, R <1%, G <1%, S <1%
 73	  E	 GLU:75:A	 1.209	   3 	 0.768,  1.628  4,3	  e	   	 142/150	E 56%, D 11%, Q  8%, A  7%, T  2%, S  2%, K  2%, G  2%, R  2%, V  1%, L <1%, C <1%, N <1%, Y <1%
 74	  R	 ARG:76:A	 0.040	   5 	-0.185,  0.169  6,5	  e	   	 142/150	K 54%, R 33%, T  2%, Q  2%, N  1%, S  1%, L  1%, G <1%, M <1%, A <1%
 75	  A	 ALA:77:A	-0.919	   9 	-0.993, -0.875  9,9	  b	  s	 143/150	A 95%, T <1%, C <1%, E <1%, H <1%, D <1%, G <1%
 76	  I	 ILE:78:A	-0.533	   7 	-0.668, -0.431  8,7	  b	   	 143/150	I 83%, V 11%, T  1%, L  1%, K <1%, M <1%, F <1%
 77	  N	 ASN:79:A	 1.463	   3 	 0.768,  1.628  4,3	  e	   	 142/150	N 39%, S 20%, E  6%, K  6%, Q  5%, T  4%, G  4%, D  4%, C  2%, R  2%, A  1%, Y <1%, I <1%, H <1%
 78	  T	 THR:80:A	 0.338	   5 	 0.034,  0.522  5,4	  e	   	 142/150	T 67%, S  9%, Q  4%, R  2%, I  2%, N  2%, L  2%, E  2%, V  2%, G  1%, A  1%, K  1%
 79	  L	 LEU:81:A	-0.453	   7 	-0.616, -0.357  8,6	  b	   	 141/150	L 90%, M  4%, F  3%, P <1%, Y <1%
 80	  N	 ASN:82:A	-0.920	   9 	-0.993, -0.875  9,9	  e	  f	 141/150	N 93%, S  2%, Q  1%, G <1%, M <1%, D <1%, X <1%
 81	  G	 GLY:83:A	-0.800	   8 	-0.908, -0.716  9,8	  e	  f	 142/150	G 96%, R  1%, S <1%, K <1%, M <1%
 82	  L	 LEU:84:A	 0.042	   5 	-0.276,  0.169  6,5	  b	   	 141/150	L 84%, F  3%, H  2%, Y  2%, V  2%, M  2%, S <1%, A <1%, Q <1%
 83	  R	 ARG:85:A	-0.294	   6 	-0.498, -0.185  7,6	  e	   	 142/150	R 71%, Q 12%, K 10%, W <1%, P <1%, G <1%, S <1%, M <1%, E <1%, A <1%, T <1%
 84	  L	 LEU:86:A	-0.248	   6 	-0.498, -0.083  7,5	  b	   	 143/150	L 86%, V  3%, I  2%, M  2%, C  2%, D <1%, K <1%, N <1%, Y <1%
 85	  Q	 GLN:87:A	-0.296	   6 	-0.498, -0.185  7,6	  e	   	 143/150	Q 83%, E  2%, P  2%, D  2%, G  2%, L  1%, H <1%, V <1%, A <1%, I <1%, N <1%, M <1%, K <1%, T <1%
 86	  S	 SER:88:A	-0.540	   7 	-0.668, -0.431  8,7	  e	   	 143/150	N 51%, S 23%, T 11%, H  3%, A  2%, P  2%, D  1%, M <1%, V <1%, C <1%, Q <1%
 87	  K	 LYS:89:A	-0.885	   9 	-0.967, -0.840  9,8	  e	  f	 144/150	K 96%, P  1%, Q <1%, F <1%, N <1%
 88	  T	 THR:90:A	-0.177	   6 	-0.357, -0.083  6,5	  e	   	 144/150	T 74%, R  7%, I  4%, K  3%, V  3%, P  1%, F  1%, H  1%, G <1%, S <1%, N <1%, M <1%
 89	  I	 ILE:91:A	-0.581	   7 	-0.716, -0.498  8,7	  b	   	 144/150	I 86%, L  8%, V  2%, S  1%, G <1%, P <1%, M <1%
 90	  K	 LYS:92:A	-0.895	   9 	-0.993, -0.840  9,8	  e	  f	 144/150	K 96%, Q  1%, R <1%, M <1%, N <1%
 91	  V	 VAL:93:A	-1.057	   9 	-1.098, -1.038  9,9	  b	  s	 144/150	V 99%, C <1%
 92	  S	 SER:94:A	-0.914	   9 	-0.993, -0.875  9,9	  b	  s	 144/150	S 86%, A 12%, H <1%
 93	  Y	 TYR:95:A	 1.459	   3 	 0.768,  1.628  4,3	  b	   	 144/150	Y 59%, F 25%, L  6%, I  3%, H  2%, V  1%, N <1%
 94	  A	 ALA:96:A	-0.898	   9 	-0.967, -0.840  9,8	  b	  s	 144/150	A 89%, S  9%, C  1%
 95	  R	 ARG:97:A	-1.016	   9 	-1.074, -0.993  9,9	  e	  f	 144/150	R 98%, K <1%, L <1%
 96	  P	 PRO:98:A	-0.833	   8 	-0.939, -0.760  9,8	  e	  f	 143/150	P 95%, R  2%, K  2%, V <1%
 97	  S	 SER:99:A	-0.830	   8 	-0.939, -0.760  9,8	  e	  f	 143/150	S 88%, G  6%, N  2%, H <1%, Q <1%, K <1%
 98	  S	SER:100:A	-0.826	   8 	-0.908, -0.760  9,8	  e	  f	 144/150	S 80%, G 13%, C  2%, D  1%, I <1%, T <1%, E <1%
 99	  E	GLU:101:A	 0.041	   5 	-0.185,  0.169  6,5	  e	   	 144/150	E 51%, D 24%, A 14%, S  4%, T  1%, Q  1%, V <1%, P <1%, N <1%
100	  V	VAL:102:A	 0.872	   4 	 0.522,  1.104  4,3	  e	   	 143/150	S 33%, A 24%, T  9%, N  7%, E  6%, Q  3%, V  2%, G  2%, M  2%, L  2%, D  1%, K  1%, R <1%
101	  I	ILE:103:A	-0.851	   9 	-0.939, -0.801  9,8	  b	  s	 143/150	I 93%, T  2%, S  2%, N <1%, V <1%
102	  K	LYS:104:A	-0.930	   9 	-1.017, -0.875  9,9	  e	  f	 144/150	K 81%, R 16%, Q  2%
103	  D	ASP:105:A	-0.609	   8 	-0.760, -0.498  8,7	  e	  f	 144/150	G 46%, D 40%, N  6%, E  2%, F  1%, R <1%, Q <1%, S <1%
104	  A	ALA:106:A	-0.890	   9 	-0.967, -0.840  9,8	  b	  s	 145/150	A 92%, T  3%, S  2%, G <1%, C <1%
105	  N	ASN:107:A	-0.980	   9 	-1.038, -0.939  9,9	  e	  f	 145/150	N 96%, K  2%, Y <1%, G <1%
106	  L	LEU:108:A	-0.824	   8 	-0.939, -0.760  9,8	  b	   	 145/150	L 96%, V  2%, I  1%
107	  Y	TYR:109:A	-1.012	   9 	-1.074, -0.993  9,9	  b	  s	 146/150	Y 99%, F <1%
108	  I	ILE:110:A	-0.326	   6 	-0.498, -0.185  7,6	  b	   	 145/150	V 52%, I 42%, L  5%
109	  S	SER:111:A	-0.586	   7 	-0.716, -0.498  8,7	  e	   	 145/150	S 73%, R  9%, C  6%, T  4%, A  2%, Q  1%, N <1%, G <1%, K <1%
110	  G	GLY:112:A	-0.751	   8 	-0.875, -0.668  9,8	  e	  f	 145/150	G 86%, N 10%, K  1%, S <1%, Q <1%
111	  L	LEU:113:A	-0.340	   6 	-0.559, -0.185  7,6	  b	   	 145/150	L 85%, I 11%, F  1%, V  1%, M <1%
112	  P	PRO:114:A	-0.890	   9 	-0.993, -0.840  9,8	  e	  f	 145/150	P 97%, S  1%, A <1%, D <1%
113	  R	ARG:115:A	-0.153	   6 	-0.357,  0.034  6,5	  e	   	 145/150	K 71%, R 20%, L  2%, V  1%, P  1%, D <1%, S <1%, E <1%, Q <1%
114	  T	THR:116:A	 0.933	   4 	 0.522,  1.104  4,3	  e	   	 145/150	T 37%, S 20%, N 17%, A  7%, H  6%, D  3%, Q  2%, K  2%, G  1%, Y <1%
115	  M	MET:117:A	 0.389	   4 	 0.034,  0.522  5,4	  e	   	 147/150	M 66%, L  8%, W  6%, I  5%, Y  4%, V  2%, F  2%, A  1%, C <1%
116	  T	THR:118:A	 0.264	   5 	 0.034,  0.328  5,5	  e	   	 147/150	T 65%, S 11%, G  8%, A  2%, K  2%, P  2%, C  1%, D  1%, V <1%, M <1%, I <1%, R <1%, L <1%
117	  Q	GLN:119:A	-0.359	   6 	-0.559, -0.276  7,6	  e	   	 147/150	Q 77%, E 13%, V  1%, L  1%, I  1%, A  1%, T <1%, N <1%, P <1%, S <1%, D <1%
118	  K	LYS:120:A	 2.475	   1 	 1.104,  3.051  3,1	  e	   	 147/150	K 30%, Q 23%, P  7%, E  7%, T  6%, A  5%, L  4%, S  3%, D  3%, N  2%, G  1%, V  1%, R <1%, I <1%, H <1%, M <1%
119	  D	ASP:121:A	 0.268	   5 	-0.083,  0.522  5,4	  e	   	 147/150	D 44%, E 44%, Q  5%, N  1%, G <1%, K <1%, H <1%, L <1%, R <1%
120	  V	VAL:122:A	-0.314	   6 	-0.498, -0.185  7,6	  b	   	 147/150	L 72%, V 19%, M  6%, I  2%, F <1%
121	  E	GLU:123:A	-0.172	   6 	-0.357, -0.083  6,5	  e	   	 147/150	E 83%, D  3%, N  2%, R  2%, Q  2%, I  1%, K  1%, S <1%, G <1%, H <1%
122	  D	ASP:124:A	 1.566	   3 	 1.104,  1.628  3,3	  e	   	 147/150	D 21%, Q 17%, S 12%, E 10%, N  9%, K  8%, A  4%, T  4%, R  4%, G  3%, L  1%, H <1%, V <1%, C <1%
123	  M	MET:125:A	 0.501	   4 	 0.169,  0.768  5,4	  b	   	 147/150	L 59%, M 26%, I  8%, Y  2%, Q <1%, V <1%, H <1%, T <1%, A <1%
124	  F	PHE:126:A	-0.918	   9 	-1.017, -0.875  9,9	  b	  s	 148/150	F 97%, L  1%, M  1%
125	  S	SER:127:A	 0.919	   4 	 0.522,  1.104  4,3	  e	   	 149/150	S 53%, A 12%, T 10%, G  4%, N  4%, K  3%, R  2%, Q  2%, E  2%, L  1%, C  1%, D  1%, F <1%
126	  R	ARG:128:A	 1.138	   3 	 0.522,  1.628  4,3	  e	   	 149/150	P 35%, Q 22%, R 16%, S  7%, A  4%, E  4%, H  2%, K  2%, D  2%, G  1%, M <1%, N <1%, T <1%
127	  F	PHE:129:A	 1.582	   3 	 1.104,  1.628  3,3	  b	   	 149/150	Y 51%, F 33%, C 10%, H  2%, T  1%, S <1%, L <1%, K <1%
128	  G	GLY:130:A	-1.020	   9 	-1.074, -0.993  9,9	  b	  s	 149/150	G 99%, R <1%
129	  R	ARG:131:A	 1.733	   2 	 1.104,  1.628  3,3	  e	   	 148/150	R 44%, H 12%, K 10%, S  8%, N  6%, T  5%, E  4%, Q  4%, D <1%, V <1%, C <1%, M <1%, A <1%
130	  I	ILE:132:A	-1.007	   9 	-1.057, -0.993  9,9	  b	  s	 148/150	I 97%, V  1%, L <1%
131	  I	ILE:133:A	-0.729	   8 	-0.840, -0.668  8,8	  b	   	 149/150	I 87%, V 10%, L <1%, S <1%, G <1%
132	  N	ASN:134:A	-0.529	   7 	-0.668, -0.431  8,7	  b	   	 149/150	T 51%, N 27%, Q 12%, S  4%, A  2%, C <1%, R <1%, E <1%
133	  S	SER:135:A	-0.572	   7 	-0.716, -0.498  8,7	  b	   	 149/150	S 81%, C  5%, A  3%, V  3%, K  2%, I  1%, T  1%, E <1%, L <1%
134	  R	ARG:136:A	-0.714	   8 	-0.840, -0.668  8,8	  e	  f	 149/150	R 86%, K 10%, N  2%, W <1%, S <1%
135	  V	VAL:137:A	-0.449	   7 	-0.616, -0.357  8,6	  b	   	 148/150	I 64%, V 28%, L  6%, T <1%
136	  L	LEU:138:A	-0.722	   8 	-0.875, -0.616  9,8	  b	   	 148/150	L 94%, I  2%, V  1%, P <1%, D <1%
137	  V	VAL:139:A	 0.531	   4 	 0.169,  0.768  5,4	  b	   	 148/150	V 39%, C 25%, Y  7%, T  6%, K  6%, R  3%, I  2%, S  2%, L  2%, Q  1%, M  1%, F <1%, H <1%, N <1%, A <1%
138	  D	ASP:140:A	-0.691	   8 	-0.801, -0.616  8,8	  e	  f	 147/150	D 89%, N  6%, E  2%, H <1%, P <1%
139	  Q	GLN:141:A	 0.748	   4 	 0.328,  1.104  5,3	  e	   	 147/150	Q 40%, N 24%, P  7%, K  7%, S  4%, A  3%, E  2%, H  2%, R  2%, L  2%, T  2%, V  1%, D <1%, F <1%
140	  T	THR:142:A	 1.170	   3 	 0.768,  1.628  4,3	  b	   	 149/150	I 19%, A 18%, V 17%, T  8%, S  7%, G  5%, K  5%, M  4%, L  4%, N  4%, C  2%, E  1%, D <1%, H <1%, Q <1%, F <1%, R <1%
141	  T	THR:143:A	-0.169	   6 	-0.357, -0.083  6,5	  e	   	 141/150	T 64%, S 22%, A  2%, G  2%, K  2%, N  2%, C <1%, P <1%, L <1%, Q <1%
142	  G	GLY:144:A	-0.059	   5 	-0.276,  0.034  6,5	  e	   	 147/150	G 87%, S  3%, N  2%, Q  1%, C  1%, A <1%, V <1%, E <1%, D <1%, M <1%
143	  L	LEU:145:A	 2.454	   1 	 1.104,  3.051  3,1	  e	   	 147/150	L 50%, V 13%, I  7%, Q  4%, A  4%, R  3%, S  2%, E  2%, M  2%, K  2%, D  1%, G  1%, T  1%, P <1%, H <1%, C <1%
144	  S	SER:146:A	-0.706	   8 	-0.801, -0.668  8,8	  e	  f	 147/150	S 85%, P  5%, N  3%, T  1%, R  1%, C  1%, Q <1%, G <1%
145	  R	ARG:147:A	-0.514	   7 	-0.668, -0.431  8,7	  e	   	 148/150	R 50%, K 44%, A  1%, T  1%, W <1%, G <1%, E <1%, N <1%
146	  G	GLY:148:A	-0.771	   8 	-0.908, -0.716  9,8	  b	   	 150/150	G 93%, S  2%, R  2%, W <1%, T <1%, A <1%
147	  V	VAL:149:A	-0.676	   8 	-0.801, -0.616  8,8	  e	  f	 149/150	V 89%, I  4%, T  2%, A  1%, K <1%, S <1%, C <1%
148	  A	ALA:150:A	-0.666	   8 	-0.801, -0.559  8,7	  b	   	 150/150	G 70%, A 28%, E <1%, S <1%
149	  F	PHE:151:A	-0.917	   9 	-1.017, -0.875  9,9	  b	  s	 150/150	F 98%, L <1%, V <1%, G <1%
150	  I	ILE:152:A	-0.627	   8 	-0.760, -0.559  8,7	  b	   	 150/150	I 72%, V 26%, L  1%
151	  R	ARG:153:A	-0.814	   8 	-0.908, -0.760  9,8	  e	  f	 150/150	R 84%, L 12%, Q <1%, C <1%, F <1%, N <1%, Y <1%
152	  F	PHE:154:A	-0.047	   5 	-0.276,  0.169  6,5	  b	   	 150/150	F 82%, Y 16%, V <1%, L <1%
153	  D	ASP:155:A	-0.713	   8 	-0.840, -0.668  8,8	  e	  f	 150/150	D 90%, N  4%, S  2%, E  1%, K <1%, T <1%, A <1%
154	  K	LYS:156:A	 0.199	   5 	-0.083,  0.328  5,5	  e	   	 150/150	K 44%, Q 34%, R  8%, T  6%, M  2%, L  2%, S <1%, F <1%
155	  R	ARG:157:A	-0.544	   7 	-0.716, -0.431  8,7	  e	   	 150/150	R 87%, K  8%, H  1%, W <1%, Q <1%, Y <1%, T <1%
156	  S	SER:158:A	 3.049	   1 	 1.628,  3.051  3,1	  e	   	 150/150	S 20%, I 16%, A 12%, V 10%, C  5%, E  4%, T  4%, M  4%, H  4%, D  4%, N  2%, G  2%, F  2%, K  2%, Q  1%, L  1%, P <1%, Y <1%, R <1%
157	  E	GLU:159:A	-0.733	   8 	-0.840, -0.668  8,8	  e	  f	 150/150	E 91%, Q  7%, N <1%, S <1%
158	  A	ALA:160:A	-1.030	   9 	-1.074, -1.017  9,9	  b	  s	 150/150	A 98%, L <1%, C <1%
159	  E	GLU:161:A	-0.450	   7 	-0.616, -0.357  8,6	  e	   	 150/150	E 86%, D  4%, Q  4%, T  2%, A  1%, L <1%
160	  E	GLU:162:A	 1.374	   3 	 0.768,  1.628  4,3	  e	   	 150/150	E 28%, R 27%, D 13%, A  9%, N  3%, Q  3%, K  2%, L  2%, I  2%, T  2%, G  1%, S  1%, V  1%, H <1%
161	  A	ALA:163:A	-1.032	   9 	-1.074, -1.017  9,9	  b	  s	 150/150	A 98%, C <1%, S <1%
162	  I	ILE:164:A	-0.566	   7 	-0.716, -0.498  8,7	  b	   	 150/150	I 82%, V 10%, M  3%, L  2%, A <1%, F <1%, R <1%
163	  T	THR:165:A	 0.922	   4 	 0.522,  1.104  4,3	  e	   	 150/150	K 50%, Q 14%, R  8%, N  8%, E  6%, S  4%, T  3%, A  2%, I  1%, V <1%, D <1%, G <1%
164	  S	SER:166:A	 1.887	   2 	 1.104,  1.628  3,3	  e	   	 150/150	G 18%, K 18%, E 14%, A 10%, H 10%, D  8%, S  6%, Q  5%, N  2%, R  2%, T  1%, C  1%, Y <1%, L <1%
165	  F	PHE:167:A	-0.684	   8 	-0.840, -0.616  8,8	  b	   	 149/150	L 91%, F  4%, M  2%, I  1%
166	  N	ASN:168:A	-0.574	   7 	-0.716, -0.498  8,7	  e	   	 149/150	N 79%, H 10%, D  4%, S  2%, T  1%, C <1%
167	  G	GLY:169:A	-0.179	   6 	-0.431, -0.083  7,5	  e	   	 149/150	G 82%, N 12%, C  2%, A  1%, Y <1%, S <1%, R <1%
168	  K	LYS:171:A	 0.619	   4 	 0.328,  0.768  5,4	  e	   	 150/150	K 33%, I 32%, V 13%, T 12%, L  3%, Q  2%, M  1%, P <1%, Y <1%, C <1%, F <1%
169	  P	PRO:172:A	-0.518	   7 	-0.668, -0.431  8,7	  e	   	 150/150	P 88%, L  8%, A  1%, F  1%, Y <1%
170	  P	PRO:173:A	 1.709	   2 	 1.104,  1.628  3,3	  e	   	 150/150	P 38%, E 16%, K 12%, D  8%, L  6%, S  4%, A  3%, Q  2%, C  2%, V  2%, H  1%, N  1%, W <1%
171	  G	GLY:174:A	-0.377	   7 	-0.559, -0.276  7,6	  e	   	 149/150	G 88%, N  6%, A  2%, S  1%, T <1%, P <1%, K <1%
172	  S	SER:175:A	 1.398	   3 	 0.768,  1.628  4,3	  e	   	 149/150	A 39%, S 23%, G 16%, F  6%, C  6%, T  3%, H  1%, M  1%, I <1%, E <1%, L <1%
173	  S	SER:176:A	 1.282	   3 	 0.768,  1.628  4,3	  e	   	 149/150	T 40%, S 23%, A 18%, L  3%, P  2%, K  2%, I  2%, N  2%, D  1%, R <1%, V <1%, E <1%, Y <1%, Q <1%, C <1%
174	  E	GLU:177:A	 0.341	   4 	 0.034,  0.522  5,4	  e	   	 150/150	E 72%, D 14%, Q  3%, K  2%, T  2%, R  2%, V  1%, L  1%, S <1%, P <1%, M <1%
175	  P	PRO:178:A	-0.309	   6 	-0.498, -0.185  7,6	  e	   	 150/150	P 90%, A  2%, Q  1%, T  1%, G  1%, F <1%, K <1%, I <1%, S <1%, V <1%, N <1%
176	  I	ILE:179:A	-0.330	   6 	-0.498, -0.185  7,6	  b	   	 150/150	I 70%, L 20%, M  4%, V  4%, A <1%, F <1%
177	  T	THR:180:A	 0.213	   5 	-0.083,  0.328  5,5	  b	   	 150/150	T 72%, M  4%, I  4%, N  4%, S  3%, V  2%, L  2%, Q  2%, R  1%, C  1%, A <1%, F <1%, Y <1%, E <1%
178	  V	VAL:181:A	-0.884	   9 	-0.967, -0.840  9,8	  b	  s	 150/150	V 91%, I  7%, A <1%, L <1%
179	  K	LYS:182:A	-0.862	   9 	-0.967, -0.801  9,8	  e	  f	 150/150	K 94%, R  4%, Q <1%
180	  F	PHE:183:A	-0.513	   7 	-0.668, -0.431  8,7	  b	   	 150/150	F 89%, Y  4%, L  2%, I  2%, C <1%, H <1%
181	  A	ALA:184:A	-1.059	   9 	-1.098, -1.038  9,9	  e	  f	 150/150	A 98%, S  1%
182	  A	ALA:185:A	-0.579	   7 	-0.716, -0.498  8,7	  e	   	 150/150	N 57%, A 20%, E  7%, D  6%, T  2%, H  2%, Y  1%, K <1%, S <1%, L <1%, Q <1%
183	  N	ASN:186:A	-0.044	   5 	-0.276,  0.034  6,5	  e	   	 150/150	N 53%, S 16%, D 10%, T  4%, E  4%, P  3%, H  2%, A  1%, K  1%, I  1%, C <1%, Q <1%
184	  P	PRO:187:A	-0.677	   8 	-0.801, -0.616  8,8	  e	  f	 150/150	P 81%, N 10%, H  2%, Q  1%, T <1%, K <1%, Y <1%, I <1%, G <1%, S <1%
185	  N	ASN:188:A	-0.174	   6 	-0.357, -0.083  6,5	  e	   	 150/150	S 48%, N 27%, G  7%, T  7%, A  6%, Y <1%, R <1%, K <1%, W <1%, I <1%, D <1%
186	  Q	GLN:189:A	 0.234	   5 	-0.083,  0.328  5,5	  e	   	 150/150	Q 39%, S 17%, N 14%, K 10%, A  4%, T  4%, G  2%, H  2%, R  1%, P  1%, M <1%, I <1%, F <1%, E <1%
187	  N	ASN:190:A	 0.457	   4 	 0.169,  0.522  5,4	  e	   	 150/150	K 34%, N 30%, A 12%, V  4%, S  4%, T  3%, Q  3%, I  2%, R  2%, H  1%, P <1%, M <1%, G <1%, E <1%, L <1%
188	  K	LYS:191:A	 1.436	   3 	 0.768,  1.628  4,3	  e	   	 146/150	K 27%, T 15%, R 10%, V  9%, A  9%, N  9%, S  6%, L  3%, I  2%, H  1%, P  1%, Q  1%, Y <1%, E <1%, M <1%, G <1%
189	  N	ASN:192:A	 1.040	   3 	 0.522,  1.104  4,3	  e	   	 149/150	K 27%, N 26%, S 11%, G  9%, R  6%, A  4%, Q  4%, H  2%, P  2%, L  1%, M <1%, T <1%, Y <1%, V <1%, E <1%, D <1%
190	  V	VAL:193:A	 1.343	   3 	 0.768,  1.628  4,3	  e	   	 150/150	A 27%, Q 16%, S 13%, P  6%, T  6%, V  5%, G  5%, M  4%, K  4%, L  2%, I  2%, H  1%, N  1%, D  1%, E  1%, R <1%
191	  A	ALA:194:A	 1.086	   3 	 0.522,  1.104  4,3	  e	   	 150/150	A 23%, Q 17%, L 13%, P 11%, I  8%, V  5%, N  4%, M  3%, S  3%, T  2%, Y  2%, C  1%, R  1%, D <1%, F <1%, H <1%
192	  L	LEU:195:A	 2.975	   1 	 1.628,  3.051  3,1	  e	   	 148/150	L 29%, P 14%, A 12%, G  8%, M  6%, I  5%, V  4%, T  4%, Q  4%, F  3%, Y  2%, R  1%, S  1%, E <1%, N <1%
193	  L	LEU:196:A	 1.700	   2 	 1.104,  1.628  3,3	  b	   	 147/150	L 29%, P 25%, M  9%, I  8%, A  6%, Q  6%, S  5%, T  3%, V  2%, G  1%, N  1%, E <1%, D <1%
194	  S	SER:197:A	 0.863	   4 	 0.328,  1.104  5,3	  b	   	 136/150	L 38%, S 32%, A  6%, T  3%, N  2%, I  2%, Q  2%, V  2%, P  1%, F  1%, Y  1%, M <1%, C <1%, G <1%, R <1%, D <1%
195	  Q	GLN:198:A	 0.476	   4 	 0.169,  0.768  5,4	  e	   	 133/150	Q 36%, A 34%, P  6%, N  4%, V  3%, S  3%, T  2%, G  2%, H  1%, L  1%, Y <1%, E <1%, M <1%, C <1%
196	  L	LEU:199:A	 1.467	   3 	 0.768,  1.628  4,3	  b	   	 133/150	A 28%, L 27%, M  9%, S  6%, P  5%, I  4%, Q  4%, T  3%, F  3%, Y  2%, V  1%, N  1%, G <1%, R <1%, C <1%
197	  Y	TYR:200:A	 1.303	   3 	 0.768,  1.628  4,3	  e	   	 132/150	Y 75%, A  4%, F  4%, Q  3%, L  2%, C  1%, S  1%, G  1%, T  1%, M  1%, H <1%, W <1%, V <1%, P <1%
198	  S	SER:202:A	 1.065	   3 	 0.522,  1.104  4,3	  e	   	 123/150	S 37%, A 13%, T 13%, P  8%, G  8%, N  6%, Q  4%, C  4%, M <1%, I <1%
199	  P	PRO:203:A	-0.162	   6 	-0.357, -0.083  6,5	  e	   	 141/150	P 68%, Q 19%, A  4%, S  2%, T  1%, G  1%, L <1%, N <1%, I <1%, V <1%
200	  A	ALA:204:A	 0.861	   4 	 0.522,  1.104  4,3	  e	   	 141/150	S 21%, Q 18%, T 14%, A 12%, N 10%, P  6%, G  3%, L  3%, Y  2%, M  2%, I  2%, R  1%, V <1%
201	  R	ARG:205:A	-0.367	   7 	-0.559, -0.276  7,6	  e	   	 129/150	R 81%, Q  6%, A  3%, F  3%, S  2%, H <1%, M <1%, V <1%, T <1%
202	  R	ARG:206:A	 0.172	   5 	-0.083,  0.328  5,5	  e	   	 132/150	R 75%, G  6%, P  3%, S  3%, Q  3%, N  3%, A  1%, H  1%, W <1%, K <1%, E <1%, T <1%
203	  F	PHE:207:A	 1.152	   3 	 0.522,  1.628  4,3	  e	   	 134/150	F 50%, Y 29%, S  3%, M  3%, R  2%, I  2%, L  2%, P  1%, C <1%, V <1%, T <1%, H <1%
204	  G	GLY:208:A	 3.009	   1 	 1.628,  3.051  3,1	  e	   	 139/150	G 37%, P 22%, A  8%, Y  5%, L  4%, I  4%, V  3%, S  2%, T  2%, F  2%, H  2%, Q  1%, R  1%, N <1%, D <1%
205	  G	GLY:209:A	-0.269	   6 	-0.498, -0.083  7,5	  b	   	 140/150	G 87%, A  3%, S  2%, N  1%, P  1%, D <1%, T <1%, L <1%, Q <1%
206	  P	PRO:210:A	-0.157	   6 	-0.357,  0.034  6,5	  e	   	 141/150	P 81%, A  9%, S  3%, G  2%, T <1%, R <1%, H <1%, Y <1%
207	  V	VAL:211:A	 0.234	   5 	-0.083,  0.328  5,5	  b	   	 141/150	I 29%, V 26%, L 26%, M 13%, A  1%, K <1%, Y <1%, F <1%
208	  Q	GLN:214:A	 0.503	   4 	 0.169,  0.768  5,4	  e	   	 133/150	Q 48%, P 24%, A  9%, S  8%, T  3%, H  3%, N <1%, M <1%, G <1%
209	  A	ALA:215:A	 0.624	   4 	 0.328,  0.768  5,4	  e	   	 135/150	A 51%, T 15%, P  5%, Q  4%, N  4%, S  3%, G  3%, R  2%, L  2%, K  2%, V  1%, M  1%
210	  Q	GLN:216:A	 0.541	   4 	 0.169,  0.768  5,4	  e	   	 134/150	Q 39%, G 23%, N 12%, R  9%, S  7%, A  1%, H  1%, L  1%, V <1%, T <1%, Y <1%
211	  R	ARG:217:A	-0.346	   6 	-0.559, -0.276  7,6	  e	   	 133/150	R 81%, N  5%, F  3%, K  1%, L  1%, S  1%, A  1%, H  1%, C <1%, M <1%, P <1%
212	  F	PHE:218:A	 1.087	   3 	 0.522,  1.628  4,3	  b	   	 133/150	F 69%, Y  8%, L  5%, N  3%, M  2%, Q  2%, G  2%, S  1%, A  1%, V <1%, W <1%, I <1%, K <1%
213	  R	ARG:219:A	-0.666	   8 	-0.801, -0.616  8,8	  e	  f	 143/150	R 90%, G  2%, K  1%, Q  1%, N <1%, H <1%, M <1%, D <1%, I <1%, X <1%
214	  F	PHE:220:A	 0.674	   4 	 0.328,  0.768  5,4	  b	   	 141/150	F 57%, Y 34%, I  2%, G  1%, L <1%, W <1%, T <1%, H <1%, N <1%, V <1%
215	  S	SER:221:A	-0.491	   7 	-0.616, -0.431  8,7	  e	   	 140/150	S 71%, N 15%, P  2%, A  2%, G  2%, T  1%, I  1%, K  1%, L <1%, F <1%, V <1%, Y <1%
216	  P	PRO:222:A	-0.892	   9 	-0.993, -0.840  9,8	  e	  f	 139/150	P 97%, S  1%, A <1%, D <1%
217	  M	MET:223:A	 0.208	   5 	-0.083,  0.328  5,5	  b	   	 138/150	M 48%, L 28%, I  7%, V  4%, S  3%, G  2%, P  2%, A  1%, F  1%
218	  G	GLY:224:A	 1.165	   3 	 0.768,  1.628  4,3	  e	   	 138/150	S 26%, A 23%, G 18%, T 18%, E  4%, D  2%, M  1%, N <1%, Q <1%, P <1%, F <1%
219	  V	VAL:225:A	 1.184	   3 	 0.768,  1.628  4,3	  b	   	 137/150	G 25%, V 21%, I 16%, A  8%, S  8%, P  6%, T  5%, N  3%, L  1%, F <1%, D <1%, E <1%, H <1%
220	  D	ASP:226:A	 0.821	   4 	 0.328,  1.104  5,3	  e	   	 137/150	D 54%, G 10%, E  6%, A  5%, N  5%, S  5%, M  2%, V  2%, T  1%, R  1%, P <1%, L <1%, Y <1%, C <1%, K <1%
221	  M	MET:228:A	 1.217	   3 	 0.768,  1.628  4,3	  b	   	 124/150	M 31%, L 31%, V 12%, F  4%, N  4%, T  3%, G  2%, I  2%, S  2%, Q  2%, Y <1%, H <1%, P <1%, A <1%, E <1%
222	  S	SER:229:A	 1.116	   3 	 0.522,  1.628  4,3	  e	   	 120/150	S 23%, A 23%, T 18%, G 15%, P 13%, N  1%, V  1%, D  1%, R <1%, C <1%
223	  G	GLY:230:A	 0.944	   4 	 0.522,  1.104  4,3	  e	   	 124/150	G 33%, S 27%, N 21%, A  4%, T  3%, P  2%, E  1%, H  1%, V  1%, Q  1%, D <1%
224	  L	LEU:231:A	 2.308	   2 	 1.104,  3.051  3,1	  e	   	 124/150	L 20%, M 13%, P 12%, S 10%, T  9%, V  7%, G  7%, I  4%, Q  4%, A  2%, N  2%, Y  1%, F <1%, R <1%
225	  S	SER:232:A	 0.665	   4 	 0.328,  0.768  5,4	  e	   	 125/150	G 24%, A 20%, L 18%, S 16%, M  7%, V  4%, I  2%, N  2%, F <1%, E <1%, K <1%
226	  G	GLY:233:A	 0.905	   4 	 0.328,  1.104  5,3	  b	   	  72/150	G 73%, S 12%, A  8%, N  2%, T  1%, C  1%
227	  V	VAL:234:A	 1.129	   3 	 0.522,  1.628  4,3	  b	   	 108/150	V 30%, L 26%, I 16%, M 13%, A  4%, T  3%, G <1%, P <1%, N <1%, S <1%
228	  N	ASN:235:A	 0.996	   4 	 0.522,  1.104  4,3	  e	   	  86/150	N 37%, G 22%, S 18%, T 12%, A  4%, Q  2%, R  1%, P  1%
229	  V	VAL:236:A	 2.592	   1 	 1.104,  3.051  3,1	  b	   	  86/150	V 19%, L 18%, A 15%, I 10%, G  8%, P  8%, M  6%, F  4%, S  3%, N  3%, Q  1%
230	  P	PRO:237:A	 2.341	   2 	 1.104,  3.051  3,1	  e	   	 123/150	P 43%, S 17%, A 14%, G  6%, T  4%, Q  4%, I  1%, M  1%, L  1%, V  1%, C <1%, N <1%, K <1%
231	  G	GLY:238:A	 2.740	   1 	 1.628,  3.051  3,1	  e	   	 124/150	G 56%, S 15%, P  7%, A  5%, T  4%, E  1%, N  1%, Q  1%, V  1%, Y <1%, C <1%, F <1%, R <1%, D <1%, I <1%
232	  N	ASN:239:A	 1.706	   2 	 1.104,  1.628  3,3	  e	   	 119/150	N 36%, S 12%, H 10%, T  7%, G  6%, A  5%, P  4%, Q  3%, V  2%, R  1%, I  1%, C <1%, Y <1%, K <1%, D <1%, L <1%, M <1%, E <1%
233	  A	ALA:240:A	 2.663	   1 	 1.104,  3.051  3,1	  e	   	 125/150	N 21%, S 20%, A 12%, G 12%, P 10%, T  9%, Q  6%, H  2%, D  1%, E <1%, M <1%, L <1%, K <1%
234	  S	SER:241:A	 2.287	   2 	 1.104,  3.051  3,1	  e	   	 127/150	G 42%, S 23%, T  8%, A  7%, P  6%, N  3%, Q  2%, D  1%, L <1%, H <1%, M <1%, E <1%
235	  S	SER:242:A	 1.485	   3 	 0.768,  1.628  4,3	  e	   	 128/150	S 38%, T 15%, A 14%, G 13%, Q  4%, N  3%, P  3%, V  2%, E  2%, D  1%, I <1%, L <1%
236	  G	GLY:243:A	-0.490	   7 	-0.668, -0.357  8,6	  b	   	 128/150	G 92%, A  2%, L <1%, C <1%, Y <1%, T <1%, Q <1%, S <1%, P <1%
237	  W	TRP:244:A	 0.779	   4 	 0.328,  1.104  5,3	  b	   	 128/150	W 77%, Y  8%, F  4%, H  3%, C  1%, Q  1%, V  1%, N <1%, P <1%
238	  C	CYS:245:A	-0.327	   6 	-0.559, -0.185  7,6	  b	   	 129/150	C 80%, V  5%, T  5%, I  4%, S  2%, L <1%, P <1%
239	  I	ILE:246:A	-0.674	   8 	-0.801, -0.616  8,8	  b	   	 129/150	I 76%, L 20%, V  3%
240	  F	PHE:247:A	-0.658	   8 	-0.801, -0.559  8,7	  b	   	 126/150	F 94%, Y  3%, V <1%, L <1%
241	  I	ILE:248:A	-0.699	   8 	-0.840, -0.616  8,8	  b	   	 126/150	V 77%, I 21%, H <1%
242	  Y	TYR:249:A	-0.801	   8 	-0.939, -0.716  9,8	  b	   	 126/150	Y 96%, L <1%, F <1%, D <1%, R <1%
243	  N	ASN:250:A	-1.024	   9 	-1.074, -0.993  9,9	  b	  s	 128/150	N 98%, H <1%, G <1%
244	  L	LEU:251:A	-0.801	   8 	-0.908, -0.716  9,8	  b	   	 128/150	L 82%, I 15%, V <1%, F <1%
245	  G	GLY:252:A	-0.543	   7 	-0.716, -0.431  8,7	  b	   	 128/150	A 46%, G 39%, S  9%, P  4%
246	  Q	GLN:253:A	-0.266	   6 	-0.498, -0.083  7,5	  e	   	 129/150	P 64%, Q 24%, A  3%, F  2%, Y  2%, R <1%, E <1%, T <1%, L <1%
247	  D	ASP:254:A	 0.124	   5 	-0.185,  0.328  6,5	  e	   	 128/150	D 46%, E 45%, Q  1%, N  1%, S  1%, Y  1%, R <1%, T <1%
248	  A	ALA:255:A	-0.506	   7 	-0.668, -0.431  8,7	  b	   	 128/150	A 48%, T 39%, S  6%, V  3%, C <1%, Y <1%
249	  D	ASP:256:A	-0.476	   7 	-0.668, -0.357  8,6	  e	   	 127/150	D 51%, E 37%, T  5%, N  3%, Y <1%, S <1%
250	  E	GLU:257:A	-0.555	   7 	-0.716, -0.431  8,7	  e	   	 127/150	E 88%, D  8%, Q  1%, P <1%, R <1%
251	  G	GLY:258:A	 0.345	   4 	 0.034,  0.522  5,4	  e	   	 127/150	S 34%, N 22%, G 14%, A 10%, K  7%, R  4%, E  1%, Q <1%, V <1%, L <1%, F <1%, T <1%
252	  I	ILE:259:A	 0.951	   4 	 0.522,  1.104  4,3	  b	   	 127/150	I 33%, V 30%, T  9%, L  7%, M  3%, S  3%, F  2%, A  2%, K  1%, G  1%, E  1%, N <1%, H <1%, Q <1%
253	  L	LEU:260:A	-0.746	   8 	-0.875, -0.668  9,8	  b	   	 127/150	L 94%, I  3%, V  1%, M <1%
254	  W	TRP:261:A	-0.367	   7 	-0.616, -0.185  8,6	  b	   	 127/150	W 92%, Y  4%, F <1%, I <1%, T <1%
255	  Q	GLN:262:A	-0.499	   7 	-0.668, -0.431  8,7	  e	   	 127/150	Q 88%, K  2%, R  2%, S  2%, E  1%, H <1%, G <1%, T <1%, A <1%
256	  M	MET:263:A	-0.509	   7 	-0.668, -0.431  8,7	  b	   	 127/150	L 66%, M 31%, I  1%, S <1%
257	  F	PHE:264:A	-1.006	   9 	-1.074, -0.967  9,9	  b	  s	 127/150	F 99%, V <1%
258	  G	GLY:265:A	-0.693	   8 	-0.840, -0.616  8,8	  b	   	 127/150	G 80%, S 11%, A  7%, R <1%, K <1%
259	  P	PRO:266:A	-0.643	   8 	-0.801, -0.559  8,7	  e	  f	 127/150	P 91%, R  3%, S  1%, T <1%, A <1%, D <1%, N <1%, Q <1%
260	  F	PHE:267:A	-0.697	   8 	-0.840, -0.616  8,8	  b	   	 127/150	F 86%, Y 10%, L  2%, C <1%
261	  G	GLY:268:A	-1.062	   9 	-1.102, -1.057  9,9	  e	  f	 127/150	G
262	  A	ALA:269:A	-0.742	   8 	-0.875, -0.668  9,8	  b	   	 127/150	A 84%, T  7%, E  2%, V  1%, N  1%, S <1%, R <1%, I <1%
263	  V	VAL:270:A	-0.954	   9 	-1.017, -0.908  9,9	  b	  s	 127/150	V 94%, I  5%
264	  T	THR:271:A	 0.193	   5 	-0.083,  0.328  5,5	  e	   	 127/150	Q 39%, T 36%, N  4%, L  4%, A  3%, V  2%, S  2%, M  1%, I  1%, K  1%, E <1%, R <1%
265	  N	ASN:272:A	-0.544	   7 	-0.716, -0.431  8,7	  e	   	 127/150	N 58%, S 22%, K 14%, T  1%, A <1%, Q <1%, L <1%
266	  V	VAL:273:A	-0.922	   9 	-0.993, -0.875  9,9	  b	  s	 127/150	V 96%, I  1%, A <1%, C <1%, S <1%
267	  K	LYS:274:A	-0.701	   8 	-0.840, -0.616  8,8	  e	  f	 127/150	K 79%, N 14%, R  1%, Q <1%, E <1%, S <1%, T <1%, D <1%
268	  V	VAL:275:A	-0.489	   7 	-0.668, -0.431  8,7	  b	   	 127/150	V 81%, I 14%, L  3%, P <1%
269	  I	ILE:276:A	-0.527	   7 	-0.668, -0.431  8,7	  b	   	 127/150	I 82%, M  9%, V  7%, K <1%
270	  R	ARG:277:A	-0.561	   7 	-0.716, -0.498  8,7	  e	   	 127/150	R 82%, L  4%, W  3%, K  3%, M  2%, I  1%, Q <1%, V <1%
271	  D	ASP:278:A	-0.858	   9 	-0.967, -0.801  9,8	  e	  f	 125/150	D 93%, E  4%, V <1%, H <1%, N <1%
272	  F	PHE:279:A	 0.879	   4 	 0.328,  1.104  5,3	  e	   	 122/150	F 51%, L 18%, P  6%, H  5%, G  3%, Y  2%, A  2%, V  1%, Q  1%, W  1%, M <1%, I <1%, T <1%, N <1%, S <1%
273	  N	ASN:280:A	 0.754	   4 	 0.328,  1.104  5,3	  e	   	 124/150	N 33%, Q 29%, A 11%, G  4%, T  4%, S  4%, E  4%, P  1%, V  1%, H <1%, D <1%, K <1%
274	  T	THR:281:A	-0.630	   8 	-0.760, -0.559  8,7	  e	  f	 124/150	T 79%, K  8%, S  8%, R  1%, N <1%, E <1%
275	  N	ASN:282:A	-0.081	   5 	-0.276,  0.034  6,5	  e	   	 124/150	N 66%, Q 11%, G  9%, S  6%, Y  1%, E <1%, D <1%, A <1%, K <1%, M <1%
276	  K	LYS:283:A	-0.354	   6 	-0.559, -0.276  7,6	  e	   	 125/150	K 76%, Q 12%, H  2%, A  2%, R  1%, T  1%, S  1%, M <1%, L <1%
277	  C	CYS:284:A	-0.108	   5 	-0.357,  0.034  6,5	  b	   	 128/150	C 85%, G  5%, S  4%, P  2%, T <1%, Y <1%
278	  K	LYS:285:A	-0.785	   8 	-0.908, -0.716  9,8	  e	  f	 127/150	K 94%, R  3%, S <1%, T <1%
279	  G	GLY:286:A	-0.723	   8 	-0.875, -0.616  9,8	  e	  f	 125/150	G 95%, R  2%, D <1%, S <1%, N <1%
280	  F	PHE:287:A	-0.293	   6 	-0.498, -0.185  7,6	  e	   	 125/150	F 76%, Y 21%, L <1%, Q <1%
281	  G	GLY:288:A	-0.836	   8 	-0.967, -0.760  9,8	  b	   	 125/150	G 95%, C  2%, A  1%, K <1%
282	  F	PHE:289:A	-0.948	   9 	-1.038, -0.908  9,9	  b	  s	 125/150	F 98%, A <1%, Y <1%
283	  V	VAL:290:A	-1.021	   9 	-1.074, -0.993  9,9	  b	  s	 125/150	V 98%, T <1%, I <1%
284	  T	THR:291:A	-0.878	   9 	-0.967, -0.840  9,8	  e	  f	 125/150	T 92%, N  4%, S  3%, C <1%
285	  M	MET:292:A	-1.017	   9 	-1.074, -0.993  9,9	  b	  s	 125/150	M 98%, T <1%, S <1%
286	  T	THR:293:A	-0.145	   6 	-0.357,  0.034  6,5	  e	   	 125/150	T 70%, A  9%, S  8%, P  6%, L  2%, K  1%, V <1%, N <1%
287	  N	ASN:294:A	-0.431	   7 	-0.616, -0.357  8,6	  e	   	 124/150	N 81%, S  5%, H  4%, D  3%, T  2%, A  1%, V <1%, M <1%
288	  Y	TYR:295:A	-0.396	   7 	-0.616, -0.276  8,6	  b	   	 124/150	Y 91%, L  3%, H  1%, R <1%, W <1%, G <1%, Q <1%, D <1%
289	  E	GLU:296:A	 0.089	   5 	-0.185,  0.169  6,5	  e	   	 124/150	D 45%, E 40%, Q  8%, H  2%, N  1%, A <1%, S <1%
290	  E	GLU:297:A	-0.612	   8 	-0.760, -0.498  8,7	  e	  f	 124/150	E 90%, D  4%, Q  3%, A  1%, H <1%
291	  A	ALA:298:A	-0.863	   9 	-0.967, -0.801  9,8	  b	  s	 124/150	A 94%, S  4%, G <1%, C <1%
292	  A	ALA:299:A	 0.294	   5 	 0.034,  0.522  5,4	  b	   	 124/150	A 44%, V 19%, L 18%, Q  4%, M  3%, E  3%, C  1%, S <1%, G <1%, Y <1%, F <1%, D <1%, T <1%
293	  M	MET:300:A	 0.988	   4 	 0.522,  1.104  4,3	  b	   	 124/150	M 43%, V 23%, L  8%, N  4%, I  3%, F  2%, T  2%, S  2%, Q  1%, A  1%, R  1%, Y  1%, H <1%, G <1%, D <1%
294	  A	ALA:301:A	-1.021	   9 	-1.074, -0.993  9,9	  b	  s	 124/150	A 98%, S  1%
295	  I	ILE:302:A	-0.993	   9 	-1.057, -0.967  9,9	  b	  s	 124/150	I 97%, V  2%
296	  A	ALA:303:A	 0.132	   5 	-0.185,  0.328  6,5	  b	   	 124/150	A 35%, Q 28%, H  9%, N  7%, S  4%, L  4%, E  3%, R  2%, G  1%, C  1%, T <1%, M <1%
297	  S	SER:304:A	-0.102	   5 	-0.357,  0.034  6,5	  b	   	 125/150	S 70%, A  8%, N  6%, G  3%, T  3%, C  3%, Q  1%, F <1%, W <1%, E <1%, K <1%
298	  L	LEU:305:A	-0.853	   9 	-0.967, -0.801  9,8	  b	  s	 126/150	L 96%, M  2%, V <1%, F <1%
299	  N	ASN:306:A	-0.898	   9 	-0.993, -0.840  9,8	  e	  f	 126/150	N 95%, H  3%, S <1%, P <1%
300	  G	GLY:307:A	-1.009	   9 	-1.074, -0.967  9,9	  b	  s	 126/150	G 99%, R <1%
301	  Y	TYR:308:A	 0.666	   4 	 0.169,  0.768  5,4	  b	   	 125/150	Y 76%, F 10%, S  2%, T  1%, K  1%, V  1%, A  1%, L <1%, I <1%, M <1%, R <1%, C <1%
302	  R	ARG:309:A	 0.333	   5 	 0.034,  0.522  5,4	  e	   	 123/150	R 41%, T 29%, S  5%, A  5%, C  3%, Q  2%, Y  2%, M  2%, F  1%, P  1%, V <1%, K <1%, N <1%, H <1%, I <1%
303	  L	LEU:310:A	-0.005	   5 	-0.276,  0.169  6,5	  b	   	 123/150	L 78%, Y  8%, F  6%, I  3%, M  2%, Q <1%, H <1%
304	  G	GLY:311:A	 0.128	   5 	-0.185,  0.328  6,5	  e	   	 123/150	G 73%, N  6%, Q  4%, F  3%, H  2%, D  2%, A  1%, W <1%, C <1%, K <1%, I <1%, Y <1%, T <1%, E <1%
305	  D	ASP:312:A	 0.230	   5 	-0.083,  0.328  5,5	  e	   	 123/150	D 39%, N 32%, G 17%, S  4%, E  3%, K  1%, A <1%, Q <1%, T <1%
306	  K	LYS:313:A	-0.400	   7 	-0.559, -0.276  7,6	  e	   	 123/150	R 63%, K 31%, Q  1%, N <1%, E <1%, G <1%, Y <1%
307	  I	ILE:314:A	 0.106	   5 	-0.185,  0.328  6,5	  b	   	 123/150	V 64%, I 13%, P  9%, T  4%, E  2%, R  1%, S <1%, M <1%, A <1%, L <1%, Q <1%, N <1%
308	  L	LEU:315:A	-0.890	   9 	-0.993, -0.840  9,8	  b	  s	 122/150	L 97%, I  1%, Y <1%
309	  Q	GLN:316:A	-0.893	   9 	-0.993, -0.840  9,8	  e	  f	 122/150	Q 94%, S  2%, R <1%, H <1%, T <1%, E <1%
310	  V	VAL:317:A	-0.984	   9 	-1.057, -0.939  9,9	  b	  s	 121/150	V 97%, F  1%, I <1%
311	  S	SER:318:A	-1.024	   9 	-1.074, -0.993  9,9	  b	  s	 118/150	S 97%, K  1%, R <1%
312	  F	PHE:319:A	-0.868	   9 	-0.993, -0.801  9,8	  b	  s	 118/150	F 96%, L  1%, I <1%, Y <1%
313	  K	LYS:320:A	-0.921	   9 	-1.017, -0.875  9,9	  e	  f	 118/150	K 97%, Y  1%, R <1%
314	  T	THR:321:A	-0.557	   7 	-0.716, -0.498  8,7	  e	   	 115/150	T 84%, S  7%, N  3%, K  1%, G <1%, R <1%, M <1%
315	  N	ASN:322:A	 0.214	   5 	-0.083,  0.328  5,5	  e	   	 109/150	N 46%, S 37%, P  4%, T  2%, A  1%, Q  1%, G <1%, I <1%, H <1%, K <1%, D <1%
316	  K	LYS:323:A	-0.650	   8 	-0.801, -0.559  8,7	  e	  f	 104/150	K 93%, R  2%, N  1%, Q <1%, G <1%
317	  S	SER:324:A	 1.783	   2 	 1.104,  1.628  3,3	  e	   	  94/150	T 21%, S 20%, G 18%, Q 10%, P  6%, C  5%, H  4%, A  3%, N  3%, K  2%, I  2%, M  1%, F  1%, V  1%
318	  K	LYS:326:A	-0.883	   9 	-1.038, -0.801  9,8	  e	  f	  49/150	K 97%, R  2%


*Below the confidence cut-off - The calculations for this site were performed on less than 6 non-gaped homologue sequences,
or the confidence interval for the estimated score is equal to- or larger than- 4 color grades.
